# Supplementary material for: Immune and oxidative stress disorder in ovulation-dysfunction women revealed by single-cell transcriptome
Source: Front Immunol. 2023 Dec 4;14:1297484. doi: 10.3389/fimmu.2023.1297484 (PMC10729704; doi:10.3389/fimmu.2023.1297484)
Supplement: Supplementary Table 1 — The clinical data statistics of patients with ovulation disorder. [file DataSheet_1.csv]

TFs	Targets	TFs	Targets	TFs	Targets	TFs	Targets	TFs	Targets	TFs	Targets	TFs	Targets
EHF	PLEKHO1	MAX	SND1	MAX	FBXO7	BCLAF1	ARHGAP1	BCLAF1	NAA10	YY1	CARS	YY1	TSC22D3
EHF	C3orf14	MAX	ATP6V1F	MAX	CYTH4	BCLAF1	MS4A6A	BCLAF1	C19orf70	YY1	TAF10	YY1	DOCK11
EHF	REPIN1	MAX	ZYX	MAX	SH3BP1	BCLAF1	DDB1	YY1	SDF4	YY1	EIF4G2	YY1	UPF3B
EHF	TRIM8	MAX	CTSB	MAX	TOMM22	BCLAF1	AHNAK	YY1	MRPL20	YY1	USP47	YY1	VMA21
EHF	TNFAIP2	MAX	RAB11FIP1	MAX	ST13	BCLAF1	EML3	YY1	SSU72	YY1	COPB1	YY1	FLNA
ZFP91	GBP4	MAX	POLB	MAX	XRCC6	BCLAF1	OTUB1	YY1	KCNAB2	YY1	TSG101	YY1	RPL10
ZFP91	SLC4A7	MAX	COPS5	MAX	PARVG	BCLAF1	SF1	YY1	AGTRAP	YY1	PEX16	YY1	PQLC3
ZFP91	MAN2A1	MAX	RPL30	MAX	USP9X	BCLAF1	NEAT1	YY1	RCC2	YY1	CELF1	YY1	COL4A3BP
ZFP91	B4GALT1	MAX	POLR2K	MAX	UXT	BCLAF1	SCYL1	YY1	HP1BP3	YY1	SDHAF2	YY1	7-Sep
ZFP91	MAP3K8	MAX	PABPC1	MAX	SLC25A5	BCLAF1	MRPL21	YY1	RUNX3	YY1	FTH1	YY1	FAM96A
ZFP91	EDEM2	MAX	DCAF13	MAX	STAG2	BCLAF1	RPS3	YY1	STMN1	YY1	B3GAT3
RUNX1	PTP4A2	MAX	RAD21	MAX	FMR1	BCLAF1	ACER3	YY1	FGR	YY1	TRMT112
RUNX1	CCR1	MAX	PHF20L1	MAX	ARHGAP4	BCLAF1	TRAPPC4	YY1	STK40	YY1	RPS6KA4
RUNX1	CD86	MAX	HSF1	MAX	NAA10	BCLAF1	WNK1	YY1	RPS8	YY1	NEAT1
RUNX1	FOXO3	MAX	FBXL6	MAX	RPL10	BCLAF1	LTBR	YY1	AKR1A1	YY1	RELA
RUNX1	DOCK5	MAX	PSIP1	BCLAF1	MRPL20	BCLAF1	NOP2	YY1	HSPB11	YY1	SF3B2
RUNX1	CMAS	MAX	NDUFB6	BCLAF1	VAMP3	BCLAF1	PHB2	YY1	TMEM59	YY1	RBM4
RUNX1	RNMT	MAX	AGTPBP1	BCLAF1	TNFRSF1B	BCLAF1	LPCAT3	YY1	SSBP3	YY1	LRFN4
RUNX1	RUNX1	MAX	FAM120AOS	BCLAF1	SDHB	BCLAF1	M6PR	YY1	ATG4C	YY1	PAK1
MBD1	DEGS1	MAX	SH2D3C	BCLAF1	STMN1	BCLAF1	CMAS	YY1	SH3GLB1	YY1	TAF1D
MBD1	BRD2	MAX	URM1	BCLAF1	RPA2	BCLAF1	KRAS	YY1	DNTTIP2	YY1	ANKRD49
MBD1	LPXN	MAX	RXRA	BCLAF1	TRAPPC3	BCLAF1	PRKAG1	YY1	GSTM4	YY1	TIMM8B
MBD1	ARF3	MAX	FBXW5	BCLAF1	CDKN2C	BCLAF1	SMUG1	YY1	WDR77	YY1	REXO2
MBD1	MRPL45	MAX	SSNA1	BCLAF1	GNG5	BCLAF1	CD63	YY1	CDC42SE1	YY1	PAFAH1B2
SP3	ZFAND5	MAX	KIN	BCLAF1	PRPF38B	BCLAF1	BAZ2A	YY1	SSR2	YY1	RPS25
SP3	KLF12	MAX	WAC	BCLAF1	AMPD2	BCLAF1	ARHGAP9	YY1	LMNA	YY1	KDM5A
SP3	TRIM25	MAX	KIF5B	BCLAF1	APH1A	BCLAF1	GNS	YY1	CD1D	YY1	WNK1
SP3	PREX1	MAX	CSGALNACT2	BCLAF1	SNX27	BCLAF1	CAND1	YY1	TAGLN2	YY1	PTPN6
MAX	GNB1	MAX	HNRNPF	BCLAF1	UBE2Q1	BCLAF1	CPSF6	YY1	NCSTN	YY1	STRAP
MAX	C1orf174	MAX	REEP3	BCLAF1	DPM3	BCLAF1	ATP2B1	YY1	RCSD1	YY1	ITGB7
MAX	KCNAB2	MAX	SLC29A3	BCLAF1	SEMA4A	BCLAF1	SLC25A3	YY1	CACYBP	YY1	ESYT1
MAX	RPL22	MAX	VDAC2	BCLAF1	PEA15	BCLAF1	RPL21	YY1	PTPRC	YY1	SMARCC2
MAX	ENO1	MAX	RPS24	BCLAF1	USF1	BCLAF1	POLR1D	YY1	CD46	YY1	PTGES3
MAX	CDC42	MAX	LIPA	BCLAF1	MPZL1	BCLAF1	FLT3	YY1	DEGS1	YY1	LLPH
MAX	LDLRAP1	MAX	PIK3AP1	BCLAF1	GLUL	BCLAF1	GTF2F2	YY1	FH	YY1	CPM
MAX	FGR	MAX	MRPL43	BCLAF1	DEGS1	BCLAF1	LCP1	YY1	CPSF3	YY1	CCT2
MAX	DNAJC8	MAX	STK32C	BCLAF1	LYST	BCLAF1	INTS6	YY1	GPN1	YY1	ATXN7L3B
MAX	YTHDF2	MAX	RPLP2	BCLAF1	ID2	BCLAF1	ANKRD10	YY1	FEZ2	YY1	UBE2N
MAX	LAPTM5	MAX	SLC22A18	BCLAF1	ITGB1BP1	BCLAF1	RNASE6	YY1	CDC42EP3	YY1	RPL6
MAX	LCK	MAX	TAF10	BCLAF1	CPSF3	BCLAF1	CHD8	YY1	SRSF7	YY1	ORAI1
MAX	MAP7D1	MAX	HPS5	BCLAF1	ZFP36L2	BCLAF1	PABPN1	YY1	RTN4	YY1	CDK2AP1
MAX	TM2D1	MAX	NDUFS3	BCLAF1	CALM2	BCLAF1	MGAT2	YY1	CCDC88A	YY1	HMGB1
MAX	MIER1	MAX	NUP160	BCLAF1	RTN4	BCLAF1	FBXO34	YY1	USP34	YY1	RNASEH2B
MAX	ZNF644	MAX	CPSF7	BCLAF1	RPS27A	BCLAF1	DHRS7	YY1	AUP1	YY1	MYCBP2
MAX	RPL5	MAX	FTH1	BCLAF1	CCDC88A	BCLAF1	ZFP36L1	YY1	POLE4	YY1	CCNB1IP1
MAX	CD53	MAX	FAU	BCLAF1	CCT4	BCLAF1	RBM25	YY1	TGOLN2	YY1	GMPR2
MAX	RAP1A	MAX	RNASEH2C	BCLAF1	ANXA4	BCLAF1	AHSA1	YY1	BAZ2B	YY1	CIDEB
MAX	ATP1A1	MAX	BANF1	BCLAF1	FAM136A	BCLAF1	EIF2AK4	YY1	TLK1	YY1	RPS29
MAX	RBM8A	MAX	BRMS1	BCLAF1	TMEM131	BCLAF1	USP8	YY1	ATF2	YY1	GNPNAT1
MAX	PSMB4	MAX	RBM4	BCLAF1	UXS1	BCLAF1	SPPL2A	YY1	UBE2E3	YY1	KTN1
MAX	S100A10	MAX	P2RY6	BCLAF1	NMI	BCLAF1	RSL24D1	YY1	RPL37A	YY1	DHRS7
MAX	CRTC2	MAX	PAK1	BCLAF1	SSB	BCLAF1	RPL4	YY1	GIGYF2	YY1	MAX
MAX	ADAM15	MAX	BUD13	BCLAF1	SLC40A1	BCLAF1	PIAS1	YY1	DPH3	YY1	ERH
MAX	MRPL24	MAX	NDUFA9	BCLAF1	GLS	BCLAF1	ANP32A	YY1	RPL15	YY1	YY1
MAX	CD1D	MAX	GAPDH	BCLAF1	SPATS2L	BCLAF1	WDR61	YY1	LRRFIP2	YY1	EIF5
MAX	SDHC	MAX	C12orf57	BCLAF1	EEF1B2	BCLAF1	NPRL3	YY1	RPSA	YY1	NIPA2
MAX	UCK2	MAX	PTPN6	BCLAF1	RPL37A	BCLAF1	GNPTG	YY1	GNL3	YY1	EHD4
MAX	SH3YL1	MAX	PLBD1	BCLAF1	STK16	BCLAF1	MRPS34	YY1	SLC25A26	YY1	COPS2
MAX	RPS7	MAX	LDHB	BCLAF1	LRRFIP1	BCLAF1	TNFRSF12A	YY1	SUCLG2	YY1	GTF2A2
MAX	HPCAL1	MAX	PPHLN1	BCLAF1	THUMPD3	BCLAF1	BFAR	YY1	PPP4R2	YY1	ANXA2
MAX	PPP1CB	MAX	SLC38A2	BCLAF1	MTMR14	BCLAF1	NDE1	YY1	CD47	YY1	RPL4
MAX	ACYP2	MAX	ZNF740	BCLAF1	LSM3	BCLAF1	GGA2	YY1	CNBP	YY1	ANP32A
MAX	SPTBN1	MAX	PCBP2	BCLAF1	RAB5A	BCLAF1	TUFM	YY1	PLXND1	YY1	NPTN
MAX	RPS27A	MAX	ITGA5	BCLAF1	RPSA	BCLAF1	ALDOA	YY1	ARMC8	YY1	IMP3
MAX	CCT4	MAX	SHMT2	BCLAF1	ZDHHC3	BCLAF1	CHD9	YY1	RNF7	YY1	MEF2A
MAX	MDH1	MAX	CTDSP2	BCLAF1	KLHL18	BCLAF1	KARS	YY1	DHX36	YY1	GSPT1
MAX	ARHGAP25	MAX	GIT2	BCLAF1	UQCRC1	BCLAF1	COX4I1	YY1	PDCD10	YY1	TUFM
MAX	DOK1	MAX	ERP29	BCLAF1	KCTD6	BCLAF1	BANP	YY1	PIK3CA	YY1	MAZ
MAX	TGOLN2	MAX	RPL6	BCLAF1	COMMD2	BCLAF1	RNF166	YY1	RPL35A	YY1	CORO1A
MAX	GYPC	MAX	RPLP0	BCLAF1	EIF2A	BCLAF1	ARRB2	YY1	GAK	YY1	CD2BP2
MAX	RAB3GAP1	MAX	DYNLL1	BCLAF1	PIK3CA	BCLAF1	CTDNEP1	YY1	ADD1	YY1	BCL7C
MAX	MMADHC	MAX	UBC	BCLAF1	PPP1R2	BCLAF1	GPS2	YY1	EXOC1	YY1	DNAJA2
MAX	PSMD14	MAX	ZC3H13	BCLAF1	MFSD10	BCLAF1	PLSCR3	YY1	CCNI	YY1	FAM192A
MAX	UBE2E3	MAX	RNASEH2B	BCLAF1	LRPAP1	BCLAF1	EIF4A1	YY1	COPS4	YY1	CTCF
MAX	ZC3H15	MAX	MYCBP2	BCLAF1	FAM200B	BCLAF1	CD68	YY1	PLAC8	YY1	AP1G1
MAX	STAT1	MAX	LAMP1	BCLAF1	COMMD8	BCLAF1	GAS7	YY1	UBE2D3	YY1	KARS
MAX	EEF1B2	MAX	MRPL52	BCLAF1	FIP1L1	BCLAF1	PEX12	YY1	RPL34	YY1	MAP1LC3B
MAX	TADA3	MAX	C14orf119	BCLAF1	RPL34	BCLAF1	GGNBP2	YY1	OSTC	YY1	RPL13
MAX	UBE2E2	MAX	NEDD8	BCLAF1	ZNF330	BCLAF1	RPL23	YY1	RPS3A	YY1	YWHAE
MAX	RPSA	MAX	DAAM1	BCLAF1	PTGER4	BCLAF1	LASP1	YY1	MED10	YY1	RNF167
MAX	RPL14	MAX	CHURC1	BCLAF1	AP3B1	BCLAF1	NKIRAS2	YY1	WDR70	YY1	CTDNEP1
MAX	EXOSC7	MAX	MAX	BCLAF1	CCNH	BCLAF1	MLX	YY1	MAP3K1	YY1	NAA38
MAX	SMARCC1	MAX	EVL	BCLAF1	TTC37	BCLAF1	VPS25	YY1	KIF2A	YY1	GAS7
MAX	MAP4	MAX	YY1	BCLAF1	COMMD10	BCLAF1	UBTF	YY1	CAST	YY1	TRIM16
MAX	RBM15B	MAX	TRIP4	BCLAF1	UQCRQ	BCLAF1	MAP3K14	YY1	PPIP5K2	YY1	NCOR1
MAX	RPL29	MAX	SPG21	BCLAF1	TGFBI	BCLAF1	SNF8	YY1	REEP5	YY1	ALKBH5
MAX	ALAS1	MAX	SIN3A	BCLAF1	UBE2D2	BCLAF1	PPP1R9B	YY1	CTNNA1	YY1	WSB1
MAX	RPN1	MAX	RNPS1	BCLAF1	NR3C1	BCLAF1	UTP18	YY1	TMEM173	YY1	FLOT2
MAX	MRPL3	MAX	ZC3H7A	BCLAF1	TCERG1	BCLAF1	SRSF1	YY1	UBLCP1	YY1	PSMD11
MAX	PARL	MAX	RPS15A	BCLAF1	ZSCAN16	BCLAF1	DDX5	YY1	RARS	YY1	KRT10
MAX	ACAP2	MAX	METTL9	BCLAF1	TRIM27	BCLAF1	PRKAR1A	YY1	LCP2	YY1	NKIRAS2
MAX	PGM2	MAX	TUFM	BCLAF1	GABBR1	BCLAF1	CD300A	YY1	SERPINB6	YY1	RPL27
MAX	N4BP2	MAX	TMEM219	BCLAF1	CLIC1	BCLAF1	SRP68	YY1	C6orf62	YY1	ARHGAP27
MAX	OCIAD1	MAX	BCKDK	BCLAF1	DAXX	BCLAF1	ARHGDIA	YY1	PPP1R11	YY1	NME2
MAX	OCIAD2	MAX	PYCARD	BCLAF1	C6orf89	BCLAF1	SLC16A3	YY1	CSNK2B	YY1	DCAF7
MAX	REST	MAX	SNX20	BCLAF1	TRERF1	BCLAF1	SMCHD1	YY1	RPS18	YY1	LIMD2
MAX	YTHDC1	MAX	NOB1	BCLAF1	CRIP3	BCLAF1	EMILIN2	YY1	ZBTB9	YY1	SRSF2
MAX	EIF4E	MAX	ZNF276	BCLAF1	RPS12	BCLAF1	NAPG	YY1	HMGA1	YY1	MYL12B
MAX	RPL34	MAX	CRK	BCLAF1	BCLAF1	BCLAF1	MALT1	YY1	CCND3	YY1	MPPE1
MAX	MGST2	MAX	ARRB2	BCLAF1	PHACTR2	BCLAF1	MBP	YY1	EEF1A1	YY1	IMPA2
MAX	RPS3A	MAX	RNF167	BCLAF1	MRPL18	BCLAF1	PLEKHJ1	YY1	SENP6	YY1	MBD2
MAX	HMGB2	MAX	RNASEK	BCLAF1	SFT2D1	BCLAF1	GNA15	YY1	FOXO3	YY1	CTDP1
MAX	PDCD6	MAX	GABARAP	BCLAF1	RSBN1L	BCLAF1	EEF2	YY1	GTF3C6	YY1	TXNL4A
MAX	BASP1	MAX	GPS2	BCLAF1	BUD31	BCLAF1	SIRT6	YY1	GOPC	YY1	MIDN
MAX	TAF9	MAX	ACAP1	BCLAF1	POLR2J3	BCLAF1	SAFB	YY1	ASF1A	YY1	REXO1
MAX	RAD17	MAX	POLR2A	BCLAF1	PSMC2	BCLAF1	STXBP2	YY1	ADAP1	YY1	MKNK2
MAX	BTF3	MAX	TNFSF12	BCLAF1	ZNF467	BCLAF1	FARSA	YY1	MIOS	YY1	GNA15
MAX	ZBED3	MAX	GAS7	BCLAF1	GIMAP7	BCLAF1	RAB8A	YY1	CCDC126	YY1	RAD23A
MAX	ST8SIA4	MAX	AATF	BCLAF1	MSRA	BCLAF1	DDA1	YY1	IKZF1	YY1	LYL1
MAX	CDC42SE2	MAX	PIP4K2B	BCLAF1	UBE2V2	BCLAF1	UQCRFS1	YY1	CCT6A	YY1	STX10
MAX	UQCRQ	MAX	RPL19	BCLAF1	LYN	BCLAF1	SPINT2	YY1	FGL2	YY1	IER2
MAX	CD74	MAX	SMARCE1	BCLAF1	UQCRB	BCLAF1	SHKBP1	YY1	PMPCB	YY1	NDUFB7
MAX	LCP2	MAX	BECN1	BCLAF1	PTDSS1	BCLAF1	RPS19	YY1	HBP1	YY1	DDA1
MAX	RNF44	MAX	SNF8	BCLAF1	RNF19A	BCLAF1	TOMM40	YY1	ZC3HAV1	YY1	MAP1S
MAX	FAM193B	MAX	SRSF1	BCLAF1	YWHAZ	BCLAF1	ATF5	YY1	CDK5	YY1	COPE
MAX	PPP1R11	MAX	DHX40	BCLAF1	KLF10	BCLAF1	VRK3	YY1	FASTK	YY1	FXYD5
MAX	HLA-E	MAX	DCAF7	BCLAF1	MED30	BCLAF1	MYADM	YY1	RBM33	YY1	HCST
MAX	MRPS18B	MAX	ICAM2	BCLAF1	PHF20L1	BCLAF1	HSPBP1	YY1	CNOT7	YY1	ACTN4
MAX	CSNK2B	MAX	SLC16A5	BCLAF1	NDRG1	BCLAF1	C20orf194	YY1	BNIP3L	YY1	ECH1
MAX	HLA-DRB5	MAX	MRPL38	BCLAF1	RPS6	BCLAF1	SNX5	YY1	RAB11FIP1	YY1	ZFP36
MAX	HLA-DPB1	MAX	DCXR	BCLAF1	C9orf72	BCLAF1	SEC23B	YY1	CEBPD	YY1	SNRPA
MAX	DAXX	MAX	GPS1	BCLAF1	NUDT2	BCLAF1	EIF2S2	YY1	RAB2A	YY1	TGFB1
MAX	HMGA1	MAX	CSNK1D	BCLAF1	C9orf85	BCLAF1	ROMO1	YY1	YTHDF3	YY1	BCL3
MAX	TOMM6	MAX	MYL12B	BCLAF1	RFK	BCLAF1	CTSA	YY1	ARFGEF1	YY1	EMP3
MAX	MRPS10	MAX	ANKRD12	BCLAF1	FGD3	BCLAF1	STAU1	YY1	MTDH	YY1	NOSIP
MAX	TJAP1	MAX	LMAN1	BCLAF1	CDC26	BCLAF1	ZNF217	YY1	RPL30	YY1	ATF5
MAX	HSP90AB1	MAX	OAZ1	BCLAF1	TRUB2	BCLAF1	UCKL1	YY1	DOCK8	YY1	MYADM
MAX	ELOVL5	MAX	STXBP2	BCLAF1	FNBP1	BCLAF1	RGS19	YY1	NUDT2	YY1	DSTN
MAX	MICAL1	MAX	FBXL12	BCLAF1	RAPGEF1	BCLAF1	BACH1	YY1	SIGMAR1	YY1	ERGIC3
MAX	ASF1A	MAX	UBL5	BCLAF1	WDR5	BCLAF1	TIAM1	YY1	SEMA4D	YY1	RBL1
MAX	RPS12	MAX	CDC37	BCLAF1	CARD9	BCLAF1	TRAPPC10	YY1	STX17	YY1	SRSF6
MAX	IFNGR1	MAX	IFI30	BCLAF1	CELF2	BCLAF1	UBE2G2	YY1	RAB14	YY1	STK4
MAX	VTA1	MAX	COPE	BCLAF1	CDC123	BCLAF1	ATP6V1E1	YY1	ENG	YY1	STX16
MAX	FUCA2	MAX	ZNF714	BCLAF1	RSU1	BCLAF1	PEX26	YY1	TRUB2	YY1	ADRM1
MAX	LTV1	MAX	EIF3K	BCLAF1	MPP7	BCLAF1	PPIL2	YY1	SET	YY1	DIDO1
MAX	SF3B5	MAX	RPL18	BCLAF1	UBE2D1	BCLAF1	XBP1	YY1	RPL7A	YY1	PCMTD2
MAX	TFB1M	MAX	PIH1D1	BCLAF1	CAMK2G	BCLAF1	ASCC2	YY1	SURF1	YY1	BACH1
MAX	C7orf50	MAX	ZNF524	BCLAF1	COMTD1	BCLAF1	CSF2RB	YY1	RXRA	YY1	SPECC1L
MAX	AHR	MAX	PSMF1	BCLAF1	PCGF5	BCLAF1	NOL12	YY1	GDI2	YY1	ASCC2
MAX	HNRNPA2B1	MAX	DDRGK1	BCLAF1	BTAF1	BCLAF1	POLR2F	YY1	CAMK1D	YY1	APOL3
MAX	GARS	MAX	ITPA	BCLAF1	XPNPEP1	BCLAF1	RPS19BP1	YY1	VIM	YY1	NCF4
MAX	PSMA2	MAX	SYS1	BCLAF1	ADD3	BCLAF1	ADSL	YY1	PLXDC2	YY1	SH3BP1
MAX	TMED4	MAX	PTPN1	BCLAF1	RGS10	BCLAF1	TSPO	YY1	MPP7	YY1	RPS19BP1
MAX	NSUN5	MAX	ADRM1	BCLAF1	NSMCE4A	BCLAF1	PLXNB2	YY1	HNRNPH3	YY1	OFD1
MAX	HIP1	MAX	ITGB2	BCLAF1	LHPP	BCLAF1	RPS6KA3	YY1	ENTPD1	YY1	SAT1
MAX	ARPC1B	MAX	ATP6V1E1	BCLAF1	ZNF511	BCLAF1	CXorf21	YY1	PGAM1	YY1	TFE3
MAX	ZNHIT1	MAX	SLC25A1	BCLAF1	TNNI2	BCLAF1	WDR45	YY1	SHOC2	YY1	HSD17B10
MAX	PMPCB	MAX	MAPK1	BCLAF1	TMEM9B	BCLAF1	IGBP1	YY1	RGS10	YY1	ARMCX1
MAX	DNAJC2	MAX	DUSP18	BCLAF1	ZNF143	BCLAF1	RPL36A	YY1	RPLP2	YY1	TCEAL4
