# Supplementary material for: Immune and oxidative stress disorder in ovulation-dysfunction women revealed by single-cell transcriptome
Source: Front Immunol. 2023 Dec 4;14:1297484. doi: 10.3389/fimmu.2023.1297484 (PMC10729704; doi:10.3389/fimmu.2023.1297484)
Supplement: Supplementary Table 2 — Gene list showing interaction of DEGs of DCs in each group. [file DataSheet_2.xlsx]

## Sheet: Sheet 1
PCOS	POI	Menopause	set	genes	count	expression
TRUE	TRUE	TRUE	X1∩X2∩X3	AC253572.2, AC239799.2, LINC01578, ARHGEF26, PLEKHD1, AC005224.2, MARCH9, AC092821.3, RBM12B, GNAS, RPL13A, GPM6B, FCRLA, SCN1A-AS1, ZNF517, AL360012.1, MEIS1, AC005072.1, KCTD9, AC008035.1, SMIM6, WAKMAR2, C18orf32, ARPC4, RPL21, AC114760.2, LINC-PINT, ESRRA, DDIT4, RPS11, JUND, MT-CO3, RPL23, SUMO1, TMEM107, AC007952.4, ARMCX3, RPS2, MT-ATP6, RPS20, ZDHHC2, H1FX, SORL1, C1orf159, AC006480.2, ST…	329	down-regulated
FALSE	TRUE	TRUE	(X2∩X3)∖(X1)	EFCAB2, CLEC2D, RAB12, EI24, RPL3, IFNLR1, RUFY3, ATP2B1-AS1, BTG1, RPS9, RNF111, SF3B5, KLHL36, AC010894.2, AC006504.5, AL031595.2, SNRNP200, NBDY, AC007381.1, MZT2B, CXCR4, KLC1, PDCD2, IRF2BP2, PTPN1, FAM160A1, TRIOBP, DFFA, PGP, PPDPF, RNF31, IRF3, MCTS1, BRD7, SLC9A7, ATF7IP, ZNF75A, CYTH1, CBX6, KLF6, LILRA4, DNASE1L3, NECTIN1, MAP4K4, TLNRD1, PBX3, PNOC, DUS1L, SBNO1	49	down-regulated
TRUE	FALSE	TRUE	(X1∩X3)∖(X2)	KIDINS220, MT-ND5, PARD6B, UBA52, RPS16, RPSA, RPL10A, GLI4, RPLP2, DNAJC16, FOXK2, AC060780.1, FAM184B, SLC23A1, NCAPG2, PRR4, AL136295.7, RNF20, VEGFB, CDK10, PPP1R35, DAPP1, UQCC1, LINC01003, EXOSC9, EPS15, MAP3K21, LANCL2, PHC3, KRR1, MT-CO1, RPL4, EIF3E, ODC1, IMPAD1, FKBP11, GOSR2, TRNAU1AP, CUEDC1, AKAP17A, UNC93B1, RPL7, SNX5, STAT1, JCHAIN, NPIPB5, TAF10, USP22, BCL11A, RPS17, CCDC91, GT…	85	down-regulated
FALSE	FALSE	TRUE	(X3)∖(X1∪X2)	RPL9, TPT1, RPS27A, RPL15, RPS6, RPL37, RPS14, RPL13, RPS27, MTRNR2L12, CYBA, PLAGL2, RPL35A, KLF16, RPL38, MXD4, RPS25, CCDC186, NR2C2AP, KHDC4, NCOA1, CUX2, ABHD17A, UBE2S, ATXN2, RPL10, CTDNEP1, SCAMP4, AC004687.1, CLIC3, LINC00996, RPL27, XIST, MAP1A, FUT7, RPL36A, PHB, TPM2, MED13L, MED13, ARID1B, UGCG, TOMM7, TAPT1, GLCCI1, SH3GLB2, AEBP2, CEP128, GEMIN8, SNX29, ZNF292, HNRNPUL1, MAZ, HIPK1…	202	down-regulated
TRUE	TRUE	FALSE	(X1∩X2)∖(X3)	RPS26, DGCR8, ALG13, AC027644.3, ZNF124, PSMA6, SNHG29, VAPB, THUMPD3, LINC01226, PPT2, CD27-AS1, ZNF852, AL009179.2, MANSC1, DIPK2A, C9orf139, EWSR1, RPP25L, SLC66A2, INTS6, RAVER1, METTL23, PAM16, EXOSC2, DHRS12, CDK16, BORCS8, ZNF721, TRAPPC4, SAC3D1, NFKBIZ, FAM174C, MAP3K8, CIAO2B, RAB1A, COL26A1, LRRC40, NUMB, CLCC1, DHX37, ZNF672, MDC1, RBM4, PMVK, TTC39C, NDUFA9, ATL3, GNA15, EHD1, ZZEF1,…	67	down-regulated
FALSE	TRUE	FALSE	(X2)∖(X1∪X3)	LRSAM1, AC048341.1, PIAS2, CXorf40A, NABP1, RMND5B, LARP4B, SLC12A2, BPNT1, TBCE.1, AL354740.1, GDPGP1, HMSD, ZNF254, CPT1B, FASTKD1, ALG11, AC092279.1, RDH13, TIA1, RUNX1, PUS1, ZNF414, RPS18, S1PR4, SMAD3, WDR73, NXT1, FAM200B, MARCH7, LINC02812, NUDT5, DHX29, FBXW5, SLC20A1, VDAC3, DPP8, DDX17, TBL1XR1, PAIP2B, TAMM41, SENP2, OST4, GATAD2B, METTL17, LAIR1, BMS1, DCTN5, DGKZ, SPCS1, CDK13, EIF1…	72	down-regulated
TRUE	FALSE	FALSE	(X1)∖(X2∪X3)	ZNF268, QRICH1, PELP1, PYROXD2, SMAGP, LINC00205, CCDC88B, TCHP, PSMB4, RIPK3, IDH3A, SNRPB2, AGA, FHL1, MGAT2, LEMD3, CGAS, SUSD1, LYRM1, HS3ST1, NEPRO, POM121, DDHD1, SNX4, PLAGL1, POLR3E, MACO1, LINC00665, CFL2, ACTL6A, STK19, SUMF2, METTL9, B4GALT1, FYTTD1, SCRN1, AC023590.1, ARF3, STAU1, CD180, DICER1, TOP2B, KAT6B, FGD5-AS1, GOT1, STK25, BTBD7, NHLRC2, SRSF1, EIF3I, JPT2, ARHGAP26, PPP1R15A…	81	down-regulated
TRUE	TRUE	TRUE	X1∩X2∩X3	RPL39, CD74, MT-ND4L, PPIA, MT-ATP8, LSP1, ATP5MC2, HLA-DRB1, FCGRT, COX5B, LDHB, TPI1, HNRNPA1, NFKBIA, SQSTM1, TKT, ZYX, ALDOA, HLA-DPB1, LCP1, ATP6V1F, C4orf48, RHOG, SYNGR2, HLA-B, EEF2, CORO1A, PCBP2, DAZAP2, PFN1, ITGB2, TCIRG1, HLA-F, TYROBP, CRTAP, CST3, ZFP36L2, VSIR, WAS, AP2S1, PSMD13, CORO1B, IFITM2, HAX1, OS9, SLIRP, CCNI, CAT, CLIC1, TERF2IP, POLR1D, GNG5, EIF6, HLA-DPA1, MS4A6A, HC…	264	up-regulated
FALSE	TRUE	TRUE	(X2∩X3)∖(X1)	MYD88, PPCS, LAPTM5, FRG1, GRN, SF3B2, METTL5, CD37, FES, TRIM27, DNPH1, DERL1, GADD45B, UBE2G2, PRDX4, NFYC, WAPL, TMEM147, TAGLN2, ZNF593, MRPL24, HIST1H1E, ALG2, MRPS35, OSTF1, HEXB, FKBP1A, SELENOW, ADAM15, PPM1M, AOAH, PRNP, PTTG1IP, MFSD1, SDF4, MKKS, CHRAC1, NDRG2, NUDT21, RANGRF, TOR3A, UQCC2, ATG3, ALDH2, UQCRC2, MRPS6, DPM3, WDR1, PARVB, RBMX, OSBPL11, MSRA, TEX264, C15orf61, RAC2, AK2,…	72	up-regulated
TRUE	FALSE	TRUE	(X1∩X3)∖(X2)	RPS13, RPL36, NDUFA1, SNRPD2, NDUFA12, RAC1, NDUFB9, CAMTA1, MRPL33, SMDT1, RAN, VCAN, HOOK3, CALM1, SH3BGRL3, ATP5PO, PPP1CC, ANAPC11, PTRHD1, PSMB1, S100A9, ITPA, RSU1, ACAP2, MAT2B, BZW2, JOSD2, PPP1CA, ASAH1, UBR4, FBP1, DDRGK1, ILF2, PARVG, SDHAF2, MSRB1, MRPL27, GPS1, NDFIP1, SCNM1, BAX, PTDSS1, PCBD1, PWP1, CFD, S100A10, MGST3, CARD16, MRPS5, C1QBP, S100A8, CTSH, AGTRAP, CREG1, GPI, UQCRC1…	83	up-regulated
FALSE	FALSE	TRUE	(X3)∖(X1∪X2)	GABARAP, ZFP36, CFL1, S100A6, RPL41, LDHA, ANXA2, S100A4, NCOA4, ACTG1, BLVRA, IMPDH1, MTLN, UQCR10, SAMHD1, SDHD, ANXA5, CSNK2B, CCDC124, HSBP1, BLOC1S1, CD1D, PPP2CA, SPG21, HMG20B, PLBD1, ALKBH7, CYC1, EIF4EBP1, PGAM1, YIF1B, C9orf16, CTNNBIP1, C11orf98, MTHFS, KAT8, NAPSA, CASP1, TNFRSF1A, NDUFB10, AIF1, PTPN6, CLINT1, MEAF6, DDX39B, CD33, MRPS24, SNAP23, UBXN1, SHKBP1, VDAC2, TRAPPC5, FTL, F…	263	up-regulated
TRUE	TRUE	FALSE	(X1∩X2)∖(X3)	RPS8, HLA-C, TXNIP, EEF1A1, TMEM14C, SMARCA5, HIKESHI, ADGRE5, SDHAF3, CMTM3, SRPK2, HNRNPAB, NSL1, TM9SF2, GYPC, AC011893.1, RAB18, RECQL, SRPRA, VTI1B, PMF1, PPA2, SPPL2A, HMGB1, MAP1LC3B, AP1S1, ARL14EP, ZDHHC24, GTF2F1, DERA, SRM, AP1G2, YTHDF2, TNFAIP8, HSP90AB1, HSP90AA1, NOP53, NCSTN, PTPRCAP, EIF2S2, CDC37, PCBP1, ARHGEF2, BHLHE40, PAK1, DNAJA2	46	up-regulated
FALSE	TRUE	FALSE	(X2)∖(X1∪X3)	SNW1, LTB, PSAP, FKBP2, NAGA, HLA-A, RASA4, PIP4P2, TMX2, PNP, TBCB, SF1, SMNDC1, SCAMP3, COPS8, ABCF1, PANK2, FAM162A, CXorf21, WSB1, MT-ND6, PRPF38A, RABIF, CASP8, ARIH2, GAK, TP53, KPNA2, CLASRP, ATP5F1A, WASHC4, BLNK, ADH5, SLC27A3, POLR2D, TMBIM1, UBA7, PXK, RNF146, PSMG3, GTPBP4, ANKRD49, ARPP19, ELP2, ATF5, TCEAL4, C4orf3, TBC1D10C, HEXA, RPL22, NCKAP1L, NIPBL, PNPLA2, ALDH9A1, UCK2, OSTM1…	85	up-regulated
TRUE	FALSE	FALSE	(X1)∖(X2∪X3)	PFDN5, EDF1, NACA, SAP30BP, CPNE1, MRPL21, CLK1, PRPF4B, RAB5C, PYURF, DAP, ACAA2, PLAUR, UFD1, SDR39U1, BX284668.5, PIGF, SUDS3, ZNF524, CEBPB, BANF1, DHX9, MKNK2, ZNF581, NDUFC1, SBDS, ZNF655, HMOX2, GLYR1, GOSR1, FAM96B, UBE2B, MLF2, SNUPN, HBP1, PHF21A, FAM110A, AES, GPSM3, KTN1, SYF2, NUDT16, TTC1, CARS2, BFAR, NOB1, RASAL3, SEPT7, C8orf59, PTMA, VPS36, OTUD6B-AS1, NUDT22, NR1H2, SNRPG	55	up-regulated
