# Supplementary material for: Immune and oxidative stress disorder in ovulation-dysfunction women revealed by single-cell transcriptome
Source: Front Immunol. 2023 Dec 4;14:1297484. doi: 10.3389/fimmu.2023.1297484 (PMC10729704; doi:10.3389/fimmu.2023.1297484)
Supplement: Supplementary Table 3 — Tables of DC-special TFs and their targeted genes. [file DataSheet_3.csv]

Group	Gender	Race	Country	Language	age	BMI	Group	E2	LH	FSH	P	AMH	AFC (left+right)
PCOS_1	female	Han	China	Chinese	27	19.1	PCOS	570	14.9	6.9	1.74	4.21	15+18
PCOS_2	female	Han	China	Chinese	29	22	PCOS	120	13.2	6.5	1.5	4.35	20+15
PCOS_3	female	Han	China	Chinese	28	23.9	PCOS	200	13.91	6.93	1.9	5.32	12+13
POI_1	female	Han	China	Chinese	30	20.2	POI	520	8.77	14.38	4.61	0.1	1+2
POI_2	female	Han	China	Chinese	31	19.6	POI	<40	11.76	25.83	0.24	<0.01	1+2
POI_3	female	Han	China	Chinese	33	24.2	POI	370	1.97	4.05	0.77	1.39	2+3
Menopause_1	female	Han	China	Chinese	53	23.3	Menopasue	<40	41.2	56.2	0.13	＜0.01	0+0
Menopause_2	female	Han	China	Chinese	56	24	Menopasue	<40	46.1	53.6	0.36	＜0.01	0+0
